# Supplementary material for: Dynamical Analysis of a Boolean Network Model of the Oncogene Role of lncRNA ANRIL and lncRNA UFC1 in Non-Small Cell Lung Cancer
Source: Biomolecules. 2022 Mar 9;12(3):420. doi: 10.3390/biom12030420 (PMC8946683; doi:10.3390/biom12030420)
Supplement: Supplementary file 1 [file biomolecules-12-00420-s001.zip]

Archive with 4 entries (4 files):
- Data_File_S1.pdf
- File_S1.pdf
- Table_S1.xlsx
- Table_S2.xlsx
