# Supplementary material for: Dynamical Analysis of a Boolean Network Model of the Oncogene Role of lncRNA ANRIL and lncRNA UFC1 in Non-Small Cell Lung Cancer
Source: Biomolecules. 2022 Mar 9;12(3):420. doi: 10.3390/biom12030420 (PMC8946683; doi:10.3390/biom12030420)
Supplement: Supplementary file 1 [file biomolecules-12-00420-s001.zip › Table_S1.xlsx]

## Sheet: Sheet1
	Logical rules that control node states of the model in Fig. 1 (highlighted in gray) in terms of the state of its regulators. The left-hand side lists the official names of the molecules (target node) (highlighted in cream color), while the right-hand side lists the references of each upcoming interaction to the target node.
	Oﬃcial names of the molecules		Target node	Interactions	Descriptions	References
	ATM serine/threonine kinase		ATM	DNA_Damage	DNA damage directly activates ATM	PMID: 23939379
				HDAC1	HDAC1 directly inhibits ATM	PMID: 23939379
				E2F1	E2F1 directly activates ATM	PMID: 11459832
				Wip1	Wip1 directly inhibits ATM	PMID: 16949371
			Rule	DNA_damage AND (NOT HDAC1 OR NOT Wip1 OR E2F1)		ATM can be activated in the presence of DNA Damage and in the absence of HDAC1 or in the absence of WIP1 or the presence of E2F1.
	Mitogen-activated protein kinase 14		p38MAPK	ATM	ATM directly activates p38MAPK	PMID: 21570395
				Wip1	Wip1 inhibits p38MAPK	PMID: 32296033
			Rule	ATM AND NOT Wip1		p38MAPK can be activated in the presence of ATM and the absence of Wip1.
	microRNA-34a		miR-34a	ATM	ATM can activate miR-34a expression	PMID: 26996824
				p53	p53 transactivates miR-34a	PMID: 17540599
				ANRIL	ANRIL directly inhibits miR-34a expression	PMID: 29057547
				UFC1	UFC1 directly inhibits miR-34a expression	PMID: 31544897
				EZH2	EZH2 directly inhibits miR-34a expression	PMID: 28923203
			Rule	(ATM OR p53) AND NOT ANRIL AND NOT UFC1 AND NOT EZH2		miR-34a can be activated in the presence of ATM or p53 and the absence of ANRIL and the absence of UFC1 and the absence of EZH2.
	lncRNA antisense noncoding RNA gene at the INK4 locus		ANRIL	E2F1	E2F1 activates ANRIL expression	PMID: 23416462
				Myc	Myc activates ANRIL expression	PMID: 27307748
			Rule	E2F1 OR Myc		E2F1 or Myc can activated ANRIL expression.
	long intergenic noncoding RNA UFC1		UFC1	E2F1	E2F1 activates UFC1 expression	PMID: 29790665
			Rule	E2F1		E2F1 can activated UFC1 expression.
	Enhancer Of Zeste 2 Polycomb Repressive Complex 2 Subunit		EZH2	Myc	Myc activates EZH2 expression	PMID: 21941025
				UFC1	UFC1 activates EZH2 expression	PMID: 33488093
				ANRIL	ANRIL activates EZH2 expression	PMID: 30258009
				ATM	ATM inhibits EZH2 expression	PMID: 29590617
			Rule	E2F1 AND Myc AND UFC1 AND ANRIL AND NOT ATM		EZH2 can be activated in the presence of Myc and UFC1 and ANRIL and in the absence of ATM.
	Phosphatase and tensin homolog		PTEN	EZH2	PTEN is directly inhibited by EZH2	PMID: 29335012
				p53-K	p53-k activates PTEN	PMID: 11545734
			Rule	NOT EZH2 AND p53_K		PTEN can be activated in the presence of p53-K and the absence of EZH2.
	AKT Serine/Threonine Kinase 1		AKT	PTEN	PTEN inhibits AKT	PMID: 23314408
				BCL2	BCL2 activates AKT	PMID: 17960583
			Rule	NOT PTEN AND BCL2		AKT can be activated in the absence of PTEN and in the presence of BCL2.
	Krüppel-like Factor 2		KLF2	EZH2	EZH2 inhibits KLF2	PMID: 21892211
				Myc	Myc inhibits KLF2	PMID: 19495417
			Rule	NOT EZH2 AND NOT Myc		KLF2 can be activated in the absence of EZH2 and Myc.
	Histone deacetylase 1		HDAC1	miR-34a	HDAC1 is a direct target of miR-34a	PMID: 23836017
				Sirt_1	Acetylation of HDAC1 and degradation of SIRT1	PMID: 25950477
				DNA_Damage	DNA Damage directly inhibits HDAC1	PMID: 23939379
			Rule	(NOT miR_34a AND NOT Sirt_1) OR NOT DNA_damage		HDAC1 can be activated in the absence of miR-34 and the absence of Sirt1 or in the absence of DNA Damage.
	Myc proto-oncogene protein		Myc	E2F1	E2F1 directly activates Myc	PMID: 18345030
				miR-34a	Myc is a direct target of miR-34a	PMID: 29050242
				RB	RB directly inhibits Myc expression	PMID: 27105536
				p21	p21 directly inhibits Myc	PMID: 16923815
				p38MAPK	p38MAPK can activates Myc	PMID: 16365184
			Rule	(E2F1 OR p38MAPK OR NOT miR_34a) AND NOT RB AND NOT p21		Myc can be activated in the presence of E2F1 or the presence of p38MAPK or the absence of miR-34a and the absence of RB and p21.
	Tumor supressor p53 protein		p53	ATM	ATM activates p53 transcription	PMID: 11526498
				p38MAPK	p38MAPK activates p53	PMID: 15642743
				HDAC1	HDAC1 inhibits p53	PMID: 31096697
				Mdm2	Mdm2 inhibits p53	PMID: 12563309
			Rule	ATM OR (NOT Mdm2 AND p38MAPK AND NOT HDAC1)		p53 can be activated in the presence of ATM or the absence of MDM2 and the presence of p38MAPK and the absence of HDAC1.
	E3 ubiquitin protein ligase homolog protein		Mdm2	Wip1	Wip1 negatively regulates Mdm2	PMID: 17936559
				p53	p53 activates Mdm2	PMID: 12563309
				ATM	ATM inhibits Mdm2	PMID: 16082221
			Rule	(NOT Wip1 OR p53) AND NOT ATM		Mdm2 can be activated in the presence of p53 or the absence of Wip1 and the absence of ATM.
	Tumor supressor p53 protein (Ser-15 and Ser-20)		p53_A	Sirt_1	Sirt1 inhibits p53	PMID: 20471503
				p53	p53 phosphorylated at Ser-15 and Ser-20	PMID: 21576488
				p53_K	p53 phosphorylated at Ser-46 inhibits Ser-15 and Ser-20	PMID: 21576488
				p53INP1	Control of p53 accumulation	PMID: 21576488
			Rule	NOT Sirt_1 AND NOT p53_K AND (p53:1 OR NOT p53_INP1)		p53-A can be activated in the absence of Sirt1 and the absence of p53-K and the presence of p53 or the absence of p53_INP1.
	Tumor supressor p53 protein (Ser-46)		p53_K	Sirt_1	Sirt1 inhibits p53	PMID: 20471503
				p53_A	p53 phosphorylated at Ser-46	PMID: 21576488
				p53	p53 phosphorylated at Ser-15 and Ser-20 inhibits Ser-46	PMID: 21576488
				Wip1	Wip1 inhibits p53	PMID: 27959454
			Rule	NOT p53_A AND (NOT Sirt_1 OR NOT Wip1) AND p53		p53-K can be activated in the absence of p53-A and the absence of Sirt1 or the absence of Wip1 and the presence of p53.
	Sirtuin 1		Sirt_1	E2F1	E2F1 activates Sirt1	PMID: 24020005
				miR-34a	Sirt1 is a directly target of miR-34a	PMID: 18755897
				HDAC1	HDAC1 inhibits Sirt1	PMID: 18193082
			Rule	E2F1 AND NOT (miR_34a AND HDAC1)		Sirt1 can be activated in the presence of E2F1 and the absence of miR-34a and HDAC1.
	Tumor protein p53 inducible nuclear protein 1		p53_INP1	p53_A	p53 Ser-15 and Ser-20 activate p53-INP1	PMID: 21576488
				p53_K	p53 Ser-46 activates p53-INP1	PMID: 21576488
			Rule	p53_A OR p53_K		p53-INP1 can be activated in the presence of p53-A or p53-K.
	Protein Phosphatase 1D		Wip1	p53_A	p53 activates Wip1	PMID: 26883196
			Rule	p53_A		Wip1 can be activated in the presence of p53-A.
	Cyclin-dependent kinase inhibitor 1A		p21	p53_A	p53 activates p21	PMID: 31416295
				HDAC1	Repression of HDAC1 activates p21 expression	PMID: 26794658
				Myc	Repression of Myc activates p21 expression	PMID: 27105536
				p38MAPK	p38MAPK can activates p21	PMID: 19528229
				Caspase3	Caspase3 inhibits p21	PMID: 10022118
				EZH2	EZH2 inhibits p21	PMID: 21383005
				KLF2	KLF2 activates p21	PMID: 30833076
				AKT	AKT inhibits p21	PMID: 11463845
			Rule	p53_A OR (NOT (HDAC1 OR Myc OR EZH2) AND NOT Caspase3 AND p38MAPK AND KLF2 AND NOT AKT)		p21 can be activated in the presence of p53-A or the absence of HDAC1 or EZH2 and the absence of Caspase3 and the presence of p38MAPK and the presence of KLF2 and the absence of AKT.
	Cell division cycle 25A		Cdc25A	ATM	ATM directly inhibits Cdc25A	PMID: 22263797
				miR-34a	Cdc25A is a direct target of miR-34a	PMID: 25909221
				p38MAPK	p38MAPK inhibits Cdc25A expression	PMID: 22263797
			Rule	(NOT ATM AND NOT miR-34a) OR NOT p38MAPK		Cdc25A can be activated in the absence of ATM and the absence of miR-34a or the absence of p38MAPK.
	Cyclin-dependent kinases 4 and 6 complex/CyclinD1		CDK46_CycD	Cdc25A	Cdc25A activates CDK46-CycD	PMID: 28192398
				p21	p21 directly inhibits CDK46-CycD	PMID: 21616632
				miR-34a	CDK46-CycD is a direct target of miR-34a	PMID: 25909221
			Rule	Cdc25A AND NOT miR_34a AND NOT p21		CDK46-CycD can be activated in the presence of Cdc25A and the absence of miR-34a and the absence of p21.
	Cyclin-dependent kinase 2/CyclinE2		CDK2_CycE	Cdc25A	Cdc25A activates CDK2-CycE	PMID: 22263797
				E2F1	E2F1 Activates CDK2-CycE	PMID: 29754146
				p21	p21 directly inhibits CDK2-CycE	PMID: 21616632
				miR-34a	CDK2-CycE is a direct target of miR-34a	PMID: 25909221
			Rule	Cdc25A AND E2F1 AND NOT miR_34a AND NOT p21		CDK2-CycE can be activated in the presence of Cdc25A and the presence of E2F1 and the absence of miR-34a and the absence of p21.
	Retinoblastoma 1 protein		RB	CDK46_CycD	CDK46-CycD directly inhibits RB	PMID: 12362273
				CDK2_CycE	CDK2-CycE directly inhibits RB	PMID: 12362273
			Rule	NOT CDK46_CycD AND NOT CDK2_CycE		RB can be activated in the absence of CDK46-CycD and CDK2-CycE.
	BCL2 binding component 3		PUMA	p53_K	PUMA is activated by p53-K	PMID: 19641508
			Rule	p53_K		PUMA can be activated in the presence of p53-K.
	BCL2 apoptosis regulator		BCL2	PUMA	PUMA directly inhibits BCL2	PMID: 30250075
				miR-34a	BCL2 is a direct target of miR-34a	PMID: 19461653
			Rule	NOT PUMA AND NOT miR-34a AND NOT miR-16		BCL2 can be activated in the absence of PUMA and the absence of miR-34a.
	BCL2 associated X, apoptosis regulator		BAX	BCL2	BCL2 directly inhibits BAX	PMID: 23173842
				p53_K	p53-k activates BAX	PMID: 14667504
			Rule	NOT BCL2 AND NOT p53_K		BAX can be activated in the absence of BCL2 and the presence of p53-K.
	E2F transcripition factor 1		E2F1	RB	RB directly inhibits E2F1	PMID: 23967231
				Cdc25A	Cdc25A activates E2F1 expression	PMID: 22263797
				ATM	ATM activates E2F1	PMID: 11459832
				Sirt_1	Sirt1 inhibits E2F1	PMID: 24020005
				miR-34a	E2F1 is direct target of miR-34a	PMID: 28389657
				Myc	Myc activates E2F1 expression	PMID: 17784791
			Rule	(NOT RB AND ((Cdc25A AND ATM) OR NOT Sirt_1 OR NOT miR_34a)) OR Myc		E2F1 can be activated in the absence of RB and the presence of Cdc25A and the presence of ATM or the absence of Sirt1 or the absence of miR-34a or the presence of Myc.
	Caspase-3		Caspase3	BCL2	BCL2 inhibits Caspase3	PMID: 16297711
				p21	p21 inhibits Caspase3	PMID: 19440234
				BAX	BAX enhances Caspase3 activity	PMID: 26395559
			Rule	NOT (BCL2 AND p21) AND BAX		Caspase3 can be activated in the absence of BCL2 and the absence of p21 and the presence of BAX.
	Proliferation		Proliferation	E2F1	E2F1 induces Proliferation	PMID: 23210897
				p53	p53 inhibits proliferation in NSCLC	PMID: 31737176
			Rule	CDK2_CycE AND NOT p53		CDK2-CycE induced tumorigenesis and progression in cancer cells.
	Senescence		Senescence	p21	p21 induces Senescence	PMID: 31204100
				E2F1	E2F1 inhibits Senescence	PMID: 16596252
			Rule	p21 AND NOT CDK2_CycE		Senescence can be activated in the presence of p21 and the absence of CDK2-CycE.
	Apoptosis		Apoptosis	Caspase3	Caspase3 induces Apoptosis	PMID: 20368820
			Rule	Caspase3 induces Apoptosis in NSCLC		Caspase3 can activated Apoptosis in the cancer cells, in response to DNA Damage.
