# Supplementary material for: Dynamical Analysis of a Boolean Network Model of the Oncogene Role of lncRNA ANRIL and lncRNA UFC1 in Non-Small Cell Lung Cancer
Source: Biomolecules. 2022 Mar 9;12(3):420. doi: 10.3390/biom12030420 (PMC8946683; doi:10.3390/biom12030420)
Supplement: Supplementary file 1 [file biomolecules-12-00420-s001.zip › Table_S2.xlsx]

## Sheet: Sheet1
The Boolean model identifies 28 functional circuits (also known as feedback loops), 17 positive and 11 negative, respectively. Many of them have already been confirmed experimentally. As you can see we found 3 positive circuits involving ANRIL/UFC1 and miR-34a (highlighted in orange). See main paper section 3.5 for more information on circuits and their perturbations.
	No.	Functional Positive Circuits
	1	Caspase3 /p21
	2	cdk2_CycE/RB/E2F1
	3	miR_34a/HDAC1/p53
	4	p53_K/p53_A
	5	miR_34a/HDAC1/ATM
	6	E2F1/UFC1/miR_34a
	7	RB/E2F1/UFC1/miR_34a/cdk46_CycD
	8	miR_34a Myc ANRIL
	9	E2F1/Myc
	10	RB/E2F1/ANRIL/miR_34a/cdk46_CycD
	11	E2F1 ANRIL miR_34a
	12	E2F1/ATM
	13	RB/Myc/ANRIL/miR_34a/cdk46_CycD
	14	p21/cdk46_CycD/RB/E2F1/Sirt_1/p53_K/PTEN/AKT
	15	p21/cdk46_CycD/RB/E2F1/Sirt_1/p53_K/PUMA/BCL2/AKT
	16	p21/cdk46_CycD/RB/E2F1/Sirt_1/p53_A
	17	p21/Myc
		Functional Negative Circuits
	18	p53/Mdm2
	19	p53_INP1/p53_A
	20	p53/Wip1 ATM
	21	E2F1/Sirt_1
	22	RB/E2F1/Sirt_1/p53_A/Wip1/p38MAPK/Cdc25A/cdk46_CycD
	23	RB/E2F1/ATM/Cdc25A/cdk46_CycD
	24	E2F1/ATM/miR_34a
	25	RB/E2F1/ATM/miR_34a/cdk46_CycD
	26	p21/cdk46_CycD/RB/E2F1/Sirt_1/HDAC1
	27	Caspase3/p21/cdk46_CycD/RB/E2F1/Sirt_1/p53_K/BAX
	28	p21/cdk46_CycD/RB/E2F1/ATM/p53/p53_A
